# Supplementary material for: Parent Willingness to Pay for School Feeding Programs in Junior High Schools in Malang Regency, Indonesia
Source: Nutrients. 2023 Jul 19;15(14):3212. doi: 10.3390/nu15143212 (PMC10384078; doi:10.3390/nu15143212)
Supplement: Supplementary file 1 [file nutrients-15-03212-s001.zip]

Archive with 1 entries (1 files):
- nutrients-2475291-supplementary.pdf
